# Supplementary material for: Redescription of an endemic mahseer, Tor mahanadicus (David, 1953) from Mahanadi River basin, India based on integrated morphological and molecular techniques
Source: PLoS One. 2023 Sep 12;18(9):e0291436. doi: 10.1371/journal.pone.0291436 (PMC10497134; doi:10.1371/journal.pone.0291436)
Supplement: S1 File — (XLSX) [file pone.0291436.s001.xlsx]

## Sheet: Sheet1
		kgr		hd		bnk		boudh								T_putitora				T_tor
1	Standard length	317		252		230		255
2	Head length	85.2	26.877	65.08	25.8254	54.59	23.7348	68.67	26.9294				SL	690		164		295		235		240		245		237
3	Snout length	21.11	6.65931	17.21	6.82937	12.75	5.54348	17.02	6.67451				Head length	160	23.1884	46.4	28.2927	71	24.0678	60.2	25.617	60.5	25.2083	62.4	25.4694	59	24.8945
4	Head depth	46.01	14.5142	34.91	13.8532	33.47	14.5522	39.15	15.3529				Body depth	100	14.4928	30.5	18.5976	58.8	19.9322	69.4	29.5319	72.6	30.25	73	29.7959	57.2	24.135
5	Body depth	85	26.8	71	28.1	65	28.2	72	28.2				Body width	99.3	14.3913	20.8	12.6829	36.4	12.339	42.3	18	44.5	18.5417	48.7	19.8776	48.2	20.3376
6	Body width	79.56	25.0978	67.62	26.8333	61.96	26.9391	69.03	27.0706				Mouth gap	45.4	28.375	10.9	23.4914	18.6	26.1972	18.5	30.7309	18.5	30.5785	18	28.9389	18.5	31.3559
7	Upper jaw length	24.2	7.63407	17.33	6.87698	15.79	6.86522	19.53	7.65882				Upper jaw length	46.6	29.125	14.4	31.0345	21	29.5775	18.7	31.0631	15.5	25.6198	15.5	24.9196	18.5	31.3559
8	Lower jaw length	15.5	4.88959	11.77	4.67063	9.29	4.03913	12.23	4.79608				Lower jaw length	30.7	19.1875	8.5	18.319	12	16.9014	13.2	21.9269	10.7	17.686	12.8	20.5788	13.5	22.8814
9	Gape of mouth	19.02	6	15.55	6.17063	12.34	5.36522	18.19	7.13333				Eye diameter	29.2	18.25	10	21.5517	12	16.9014	12.6	20.9302	11.6	19.1736	10.6	17.0418	11.36	19.2542
10	Pre dorsal	154.33	48.6845	129.01	51.1944	105.53	45.8826	133.12	52.2039				Snout length	46.8	29.25	13	28.0172	20.5	28.8732	22.9	38.0399	23.7	39.1736	22.5	36.1736	23.5	39.8305
11	Pre-pectoral	90.83	28.653	59.42	23.5794	51.22	22.2696	60.34	23.6627				Inter orbital distance	45.6	28.5	13	28.0172	19.6	27.6056	22.5	37.3754	22.8	37.686	12.7	20.418	20.5	34.7458
12	Pre pelvic	166.01	52.3691	129.1	51.2302	107.33	46.6652	119.75	46.9608				Inter narial distance	36.8	23	9.5	20.4741	13.8	19.4366	13.7	22.7575	13.2	21.8182	13.4	21.5434	13.5	22.8814
13	Pre anal	260	82.0189	208.8	82.8571	159.32	69.2696	180.8	70.902				Narse to snout	33.8	21.125	10.4	22.4138	14.9	20.9859	16.3	27.0764	16.2	26.7769	14.5	23.3119	17.5	29.661
14	Length of dorsal fin	64.12	20.2271	56.1	22.2619	44.95	19.5435	49.73	19.502
15	Length of pectoral fin	56.93	17.959	52.13	20.6865	40.45	17.587	46.19	18.1137
16	Length of ventral fin	50.06	15.7918	43.89	17.4167	35.1	15.2609	40.98	16.0706																	Head length	Body depth	Body width	Mouth gap	Upper jaw length	Lower jaw length	Eye diameter	Snout length	Inter orbital distance	Inter narial distance	Narse to snout
17	Length of anal fin	53.36	16.8328	51.24	20.3333	41.9	18.2174	47.01	18.4353							T_putitora					Tor_tor					A	B	C	D	E	F	G	H	I	J	K
18	Length of caudal fin	75.16	23.7098	69.22	27.4683	55.73	24.2304	59.89	23.4863																N	4	4	4	4	4	4	4	4	4	4	4
19	Length of caudal peduncle	48.51	15.3028	39.94	15.8492	38.17	16.5957	44.36	17.3961						23.1884	28.2927	24.0678			25.617	25.2083	25.4694	24.8945		Min	24.9	24.1	18	28.9	24.9	17.7	17	31.4	34.7	21.5	23.3
20	Depth of caudal peduncle	34.08	10.7508	31.4	12.4603	26.32	11.4435	29.92	11.7333						14.4928	18.6	19.9322			29.5319	30.25	29.7959	24.135		Max	25.6	30.3	20.3	31.4	31.4	22.9	19.3	39.8	37.8	22.9	29.7
21	Distance pectoral and ventral fin	60.01	18.9306	65.67	26.0595	54.06	23.5043	57.71	22.6314						14.3913	12.6829	12.339			18	18.5417	19.8776	20.3376		Sum	101.2	113.7	76.7	121.6	113	83.1	73.1	148.4	147.6	89	106.9
22	Distance pelvic and anal fin	83.55	26.3565	72.35	28.7103	59.77	25.987	62.8	24.6275						31.5	23.4914	26.1972			30.7309	30.5785	28.9389	31.3559		Mean	25.3	28.425	19.175	30.4	28.25	20.775	18.275	37.1	36.9	22.25	26.725
23	Distance from ventral fin to vent	75.72	23.8864	68.81	27.3056	54.76	23.8087	57.13	22.4039						29.125	31.0345	29.6			31.0631	25.6198	24.9196	31.3559		Std. error	0.158114	1.45108	0.549811	0.530723	1.73901	1.12796	0.576448	1.93649	0.738241	0.352373	1.31427
	head length	87.48		65.08		54.59		68.67							19.1875	18.319	16.9014			21.9269	17.686	20.5788	22.8814		Variance	0.1	8.4225	1.20917	1.12667	12.0967	5.08917	1.32917	15	2.18	0.496667	6.90917
24	Eye diameter	13.83	15.8093	10.57	15.38	9.2	16.8529	10.5	15.2905						18.3	21.5517	20.9			17.608	19.1736	17.0418	19.2542		Stand. dev	0.316228	2.90215	1.09962	1.06145	3.47803	2.25592	1.1529	3.87298	1.47648	0.704746	2.62853
25	Inter orbital distance	26.7	30.5213	23.14	35.5562	20.35	37.2779	23.84	34.7168						29.25	28.0172	28.8732			38.0399	39.1736	31.3505	39.8305		Median	25.35	29.65	19.2	30.65	28.35	21.25	18.4	38.6	37.55	22.3	26.95
26	Inter narial distance	18.89	21.5935	15.32	23.5403	10.24	18.758	13.38	19.4845						28.5	28	27.6056			37.3754	37.686	37.8	34.7458		25 prcntil	24.975	25.45	18.125	29.325	25.075	18.425	17.15	33.05	35.375	21.575	24.175
27	Snout length	21.11	24.1	17.21	26.4	12.75	23.3	17.02	24.7						23	20.4741	19.4366			22.7575	21.8182	21.5434	22.8814		75 prcntil	25.575	30.175	20.2	31.225	31.325	22.65	19.275	39.65	37.775	22.875	29.05
28	Pre orbital distance	28.3	32.3503	22.69	34.8648	18.27	33.4677	24.91	36.2749						21.125	22.4138	20.9859			27.0764	26.7769	23.3119	29.661		Skewness	-0.632455	-1.92194	-0.0626116	-1.30446	-0.0285222	-1.04882	-0.222691	-1.78467	-1.9225	-0.137133	-0.506347
29	Pre nasal distance	21.55	24.6342	17.02	26.1524	13.85	25.3709	18.11	26.3725																Kurtosis	-1.7	3.75297	-4.39927	2.44535	-5.76195	0.837723	-4.65828	3.22368	3.72203	-5.02167	1.58004
30	Mouth gap		21.7		23.8		22.6		22.1					28.5											Geom. mean	25.2985	28.3057	19.1513	30.3859	28.0888	20.679	18.2476	36.9378	36.8772	22.2416	26.6259
31	Length of rostral barbel	15.4	17.604	10.97	16.8562	9.41	17.2376	10.5	15.2905					28											Coeff. var	1.24991	10.2099	5.73466	3.4916	12.3116	10.8588	6.30859	10.4393	4.00131	3.1674	9.83547
32	Length of Maxillary barbel	22.3	25.4915	13.73	21.0971	11.8	21.6157	12.17	17.7224					27.6056
																Head length	Body depth	Body width	Mouth gap	Upper jaw length	Lower jaw length	Eye diameter	Snout length	Inter orbital distance	Inter narial distance	Narse to snout
															N	3	3	3	3	3	3	3	3	3	3	3
		48.51		39.94		38.17		44.36							Min	23.2	14.5	12.3	23.5	29.1	16.9	18.3	28	27.6	19.4	21
		34.08	70.2536	28	70.1052	26.32	68.9547	29.92	67.4482						Max	28.3	19.9	14.4	31.5	31	19.2	21.6	29.3	28.5	23	22.4
															Sum	75.6	53	39.4	81.2	89.7	54.4	60.8	86.2	84.1	62.9	64.5
															Mean	25.2	17.6667	13.1333	27.0667	29.9	18.1333	20.2667	28.7333	28.0333	20.9667	21.5
															Std. error	1.57162	1.6272	0.643774	2.3497	0.568624	0.669162	1.00388	0.384419	0.260342	1.0651	0.450925
															Variance	7.41	7.94333	1.24333	16.5633	0.97	1.34333	3.02333	0.443333	0.203333	3.40333	0.61
															Stand. dev	2.72213	2.81839	1.11505	4.06981	0.984886	1.15902	1.73877	0.665833	0.450925	1.84481	0.781025
															Median	24.1	18.6	12.7	26.2	29.6	18.3	20.9	28.9	28	20.5	21.1
															25 prcntil	23.2	14.5	12.3	23.5	29.1	16.9	18.3	28	27.6	19.4	21
															75 prcntil	28.3	19.9	14.4	31.5	31	19.2	21.6	29.3	28.5	23	22.4
															Skewness	1.52149	-1.32679	1.48469	0.914821	1.24354	-0.633716	-1.42163	-1.05583	0.330832	1.06549	1.70016
															Kurtosis	-2.33333	-2.33333	-2.33333	-2.33333	-2.33333	-2.33333	-2.33333	-2.33333	-2.33333	-2.33333	-2.33333
															Geom. mean	25.1052	17.5083	13.1026	26.8675	29.8893	18.1084	20.2155	28.7282	28.0309	20.9136	21.4907
															Coeff. var	10.8021	15.9532	8.49022	15.0362	3.29393	6.39167	8.57948	2.31728	1.60853	8.79879	3.63267

## Sheet: Sheet2
14.5142	26.8	25.0978	48.6845	28.653	52.3691	82.0189	20.2271	17.959	15.7918	16.8328	23.7098	15.3028	10.7508	18.9306	26.3565	23.8864	70.2	15.8093	30.5213	21.5935	24.1	32.3503	24.6342	21.7	17.604	25.4915	28.4	18.2
13.8532	28.1	26.8333	51.1944	23.5794	51.2302	82.8571	22.2619	20.6865	17.4167	20.3333	27.4683	15.8492	12.4603	70.25	28.7103	27.3056	70.1	15.38	35.5562	23.5403	26.4	34.8648	26.1524	23.8	16.8562	21.0971	26.6	18.1
14.5522	28.2	26.9391	45.8826	22.2696	46.6652	69.2696	19.5435	17.587	15.2609	18.2174	24.2304	16.5957	11.4435	23.5043	25.987	23.8087	68.9	16.8529	37.2779	18.758	23.3	33.4677	25.3709	22.6	17.2376	21.6157	28.9	17
15.3529	28.2	27.0706	52.2039	23.6627	46.9608	70.902	19.502	18.1137	16.0706	18.4353	23.4863	17.3961	11.7333	22.6314	24.6275	22.4039	67.4	15.2905	34.7168	19.4845	24.7	36.2749	26.3725	22.1	15.2905	17.7224	28.4	17.8
										A	B	C	D	E	F	G	H	I	J	K	L	M	N	O	P	Q	R	S	T	U	V	W	X	Y	Z	30	31	32
									N	4	4	4	4	4	4	4	4	4	4	4	4	4	4	4	4	4	4	4	4	4	4	4	4	4	4	4	4	4
									Min	13.9	26.8	25.1	45.9	22.3	46.7	69.3	19.5	17.6	15.3	16.8	23.5	15.3	10.8	18.9	24.6	22.4	67.4	15.3	30.5	18.8	23.3	32.4	24.6	21.7	15.3	17.7	26.6	17
									Max	15.4	28.2	27.1	52.2	28.7	52.4	82.9	22.3	20.7	17.4	20.3	27.5	17.4	12.5	26.1	28.7	27.3	70.2	16.9	37.3	23.5	26.4	36.3	26.4	23.8	17.6	25.5	28.9	18.2
									Sum	58.4	111.3	105.9	198	98.3	197.3	305.1	81.5	74.4	64.6	73.7	98.9	65.1	46.4	91.1	105.7	97.4	276.6	63.4	138.1	83.4	98.5	137.1	102.6	90.2	67	85.9	112.3	71.1
									Mean	14.6	27.825	26.475	49.5	24.575	49.325	76.275	20.375	18.6	16.15	18.425	24.725	16.275	11.6	22.775	26.425	24.35	69.15	15.85	34.525	20.85	24.625	34.275	25.65	22.55	16.75	21.475	28.075	17.775
									Std. error	0.308221	0.342479	0.462556	1.40772	1.41149	1.45108	3.58478	0.662539	0.708284	0.448144	0.71923	0.936639	0.460751	0.353553	1.48962	0.850857	1.04123	0.653835	0.366288	1.4459	1.06497	0.657489	0.846931	0.411299	0.455522	0.504149	1.59707	0.505594	0.271953
									Variance	0.38	0.469167	0.855833	7.92667	7.96917	8.4225	51.4025	1.75583	2.00667	0.803333	2.06917	3.50917	0.849167	0.5	8.87583	2.89583	4.33667	1.71	0.536667	8.3625	4.53667	1.72917	2.86917	0.676667	0.83	1.01667	10.2025	1.0225	0.295833
									Stand. dev	0.616441	0.684957	0.925113	2.81543	2.82297	2.90215	7.16955	1.32508	1.41657	0.896289	1.43846	1.87328	0.921502	0.707107	2.97923	1.70172	2.08247	1.30767	0.732575	2.8918	2.12995	1.31498	1.69386	0.822597	0.911043	1.0083	3.19414	1.01119	0.543906
									Median	14.55	28.15	26.85	49.95	23.65	49.1	76.45	19.85	18.05	15.95	18.3	23.95	16.2	11.55	23.05	26.2	23.85	69.5	15.6	35.15	20.55	24.4	34.2	25.8	22.35	17.05	21.35	28.4	17.95
									25 prcntil	14.05	27.125	25.525	46.6	22.625	46.775	69.7	19.5	17.7	15.425	17.15	23.55	15.425	10.95	19.825	24.95	22.75	67.775	15.325	31.55	18.975	23.5	32.675	24.8	21.8	15.7	18.55	27.05	17.2
									75 prcntil	15.2	28.2	27.05	51.95	27.45	52.1	82.675	21.775	20.05	17.075	19.825	26.675	17.2	12.3	25.45	28.125	26.45	70.175	16.625	36.875	23.025	25.975	35.95	26.35	23.5	17.5	24.525	28.775	18.175
									Skewness	0.478126	-1.97209	-1.88982	-0.674284	1.68375	0.136693	-0.0293223	1.65852	1.85747	1.19997	0.512782	1.85685	0.361338	0.39598	-0.530694	0.760215	1.32876	-1.00174	1.52614	-1.17414	0.548906	0.915312	0.204477	-0.700652	1.10029	-1.5218	0.232408	-1.66281	-1.46825
									Kurtosis	1.5	3.90106	3.6608	-1.30519	3.18086	-5.11386	-5.67553	2.61547	3.58607	1.88416	1.55337	3.48067	-1.63103	0.732	1.22333	1.57014	2.50939	-0.489928	2.10154	1.90063	-2.06336	1.08705	-1.47876	-1.65313	1.03731	2.57318	1.40877	3.13917	1.90772
									Geom. mean	14.5903	27.8186	26.4626	49.4391	24.4603	49.2611	76.0216	20.3438	18.5613	16.1317	18.3833	24.6741	16.2555	11.5839	22.624	26.3845	24.2855	69.1407	15.8376	34.4308	20.7696	24.5991	34.2437	25.64	22.5364	16.7265	21.2967	28.0611	17.7687
									Coeff. var	4.2222	2.46166	3.49429	5.68774	11.4872	5.88374	9.39961	6.50345	7.61596	5.54978	7.80711	7.57645	5.66207	6.09575	13.0812	6.43979	8.55222	1.89106	4.62193	8.37596	10.2156	5.34001	4.94197	3.20701	4.0401	6.01969	14.8737	3.60174	3.05995

## Sheet: Sheet3
	Min	Max	Mean	SE
	13.9	15.4	14.6	0.308221
	26.8	28.2	27.825	0.342479
	25.1	27.1	26.475	0.462556
	45.9	52.2	49.5	1.40772		Pre dorsal	130	50
	22.3	28.7	24.575	1.41149		Pre-pectoral	67.49	25.9577
	46.7	52.4	49.325	1.45108		Pre pelvic	133.6	51.3846
	69.3	82.9	76.275	3.58478		Pre anal	203.9	78.4231
	19.5	22.3	20.375	0.662539		Length of dorsal fin	54.9	21.1154
	17.6	20.7	18.6	0.708284		Length of pectoral fin	48.8	18.7692
	15.3	17.4	16.15	0.448144		Length of ventral fin	42.2	16.2308
	16.8	20.3	18.425	0.71923		Length of anal fin	47.1	18.1154
	23.5	27.5	24.725	0.936639		Length of caudal fin	58.2	22.3846
	15.3	17.4	16.275	0.460751		Length of caudal peduncle	38.6	14.8462
	10.8	12.5	11.6	0.353553		Depth of caudal peduncle	30.9	11.8846
	18.9	26.1	22.775	1.48962		Distance pectoral and ventral fin	75.1	28.8846
	24.6	28.7	26.425	0.850857		Distance pelvic and anal fin	69.38	26.6846
	22.4	27.3	24.35	1.04123
	67.4	70.2	69.15	0.653835
	15.3	16.9	15.85	0.366288		Eye diameter	12.13	17.5289
	30.5	37.3	34.525	1.4459		Inter orbital distance	22.19	32.0665
	18.8	23.5	20.85	1.06497		Inter narial distance	11.84	17.1098
	23.3	26.4	24.625	0.657489		Snout length	21.12	30.5202
	32.4	36.3	34.275	0.846931		Pre orbital distance	16.5	23.8439
	24.6	26.4	25.65	0.411299		Pre nasal distance	19.2	27.7457
	21.7	23.8	22.55	0.455522		Mouth gap	20.17	29.1474
	15.3	17.6	16.75	0.504149		Length of rostral barbel	16.5	23.8439
	17.7	25.5	21.475	1.59707		Length of Maxillary barbel	18.3	26.4451
	26.6	28.9	28.075	0.505594		Upper jaw length	16.33	23.5983
	17	18.2	17.775	0.271953		Lower jaw length	20.49	29.6098

## Sheet: Tor_kudree
									Range
HL	5		4.7		4.8		3.8
ED	0.9	18	0.8	17.0213	0.9	18.75	0.8	21.0526	17.02-21.05
SnL	1.7	34	1.7	36.1702	1.8	37.5	1.8	47.3684	34.0 - 47.37
IOW	1.8	36	1.5	31.9149	1.4	29.1667	1.4	36.8421	29.17-36.84
SL	18.5		17		16.8		13.2
BD	4.6	24.8649	3.8	22.3529	4	23.8095	3.6	27.2727	22.25-27.27
BW	3	16.2162	2.8	16.4706	2.8	16.6667	2.4	18.1818	16.22-18.18
HL	5	92	4.7	80.8511	4.8	83.3333	3.8	94.7368
Tor mosal
HL	25.5
SnL	8.02	31.451
IOW	7.41	29.0588
ED	5.76	22.5882
SL	87.5
BD	25	28.5714
BW	10.31	11.7829
